# Supplementary material for: High Prevalence of Cefotaxime Resistant Bacteria in Grazing Beef Cattle: A Cross Sectional Study
Source: Front Microbiol. 2019 Feb 7;10:176. doi: 10.3389/fmicb.2019.00176 (PMC6374349; doi:10.3389/fmicb.2019.00176)
Supplement: Supplementary file 1 [file Table_1.XLSX]

## Sheet: Sheet1
Supplementary Table S1.
Abundant OTUs in farms with high prevalence of CRB. Shown OTUs are significant by z-test (P-value < 0.05). OTUs labeled with (*) are also significant by Student’s T-test (two-tailed, P-value < 0.05).
Phylum	Class	Order	Family	Genus	Species	Similarity		p-value (z-test)
Acidobacteria	Acidobacteria-6	iii1-15				0.99		0.0015859	<0.01
Acidobacteria	[Chloracidobacteria]	RB41				1		0.0002607	<0. 001
Acidobacteria	Solibacteres	Solibacterales				1	*	0.0002607	<0. 0001
Acidobacteria	Solibacteres	Solibacterales	Solibacteraceae	Candidatusolibacter		1		0.0015859	<0.01
Actinobacteria						0.99		9.63558e-07	<0.000001
Actinobacteria	Acidimicrobiia	Acidimicrobiales	C111			1		0.0002607	<0.001
Actinobacteria	Acidimicrobiia	Acidimicrobiales	C111			0.99		0.0002607	<0.001
Actinobacteria	Acidimicrobiia	Acidimicrobiales	EB1017			1		0.0002607	<0.001
Actinobacteria	Actinobacteria	Actinomycetales				1		0.0015859	<0.01
Actinobacteria	Actinobacteria	Actinomycetales	Microbacteriaceae	Agromyces		0.97		0.0002607	<0.001
Actinobacteria	Actinobacteria	Actinomycetales	Microbacteriaceae	Microbacterium		0.95	*	0.0002607	<0.001
Actinobacteria	Actinobacteria	Actinomycetales	Nocardioidaceae			0.86		0.0015859	<0.01
Actinobacteria	Thermoleophilia					0.92		0.0015859	<0.01
Actinobacteria	Thermoleophilia	Gaiellales				0.96		0.0002607	<0.001
Actinobacteria	Thermoleophilia	Gaiellales	AK1AB1_02E			1		0.0015859	<0.01
Bacteroidetes	Cytophagia	Cytophagales	Cytophagaceae			0.97		0.0002607	<0.001
Bacteroidetes	[Saprospirae]	[Saprospirales]	Chitinophagaceae			0.97	*	7.7e-06	<0.0001
Bacteroidetes	[Saprospirae]	[Saprospirales]	Chitinophagaceae			0.9		0.0002607	<0.001
Bacteroidetes	[Saprospirae]	[Saprospirales]	Chitinophagaceae			1		0.0002607	<0.001
BRC1	PRR-11					0.99		0.0002607	<0.001
Chloroflexi	Anaerolineae	Anaerolineales	Anaerolinaceae	Anaerolinea		0.98	*	0.0015859	<0.01
Chloroflexi	Anaerolineae	Caldilineales	Caldilineaceae			0.86		<1.00E-8	<0.000000001
Chloroflexi	Anaerolineae	Caldilineales	Caldilineaceae			0.98		9.63558e-07	<0.00001
Chloroflexi	Anaerolineae	SBR1031	A4b			0.99		9.63558e-07	<0.00001
Chloroflexi	Anaerolineae	SJA-15				1		0.0002607	<0.001
Chloroflexi	S085					0.9		9.63558e-07	<0.00001
Chloroflexi	TK10	AKYG885	Dolo_23			0.99		0.0015859	<0.01
Cyanobacteria	ML635J-21					0.96	*	0.0015859	<0.01
Firmicutes	Bacilli	Bacillales	Bacillaceae			0.98	*	9.63558e-07	<0.00001
Firmicutes	Clostridia	Clostridiales	Lachnospiraceae	Butyrivibrio		0.97		0.0002607	<0.001
Firmicutes	Clostridia	Clostridiales	Lachnospiraceae	Dorea		0.98		0.0002607	<0.001
Firmicutes	Clostridia	Clostridiales	Lachnospiraceae	Epulopiscium		1		9.63558e-07	<0.00001
Firmicutes	Clostridia	Clostridiales	Lachnospiraceae	Epulopiscium		1		0.0002607	<0.001
Gemmatimonadetes						0.85	*	9.63558e-07	<0.00001
Gemmatimonadetes	Gemmatimonadetes					1	*	0.0015859	<0.01
Gemmatimonadetes	Gemmatimonadetes					0.96		0.0002607	<0.001
Gemmatimonadetes	Gemmatimonadetes					0.99	*	0.0015859	<0.01
Gemmatimonadetes	Gemmatimonadetes					1		0.0015859	<0.01
GN02	GKS2-174					1	*	0.0015859	<0.01
Planctomycetes	OM190	CL500-15				1		0.0015859	<0.01
Planctomycetes	Phycisphaerae	WD2101				0.99		<1.00E-8	<0.000000001
Planctomycetes	Planctomycetia	Gemmatales	Gemmataceae			1		0.0002607	<0.001
Proteobacteria	Alphaproteobacteria	BD7-3				1		0.0002607	<0.001
Proteobacteria	Alphaproteobacteria	Caulobacterales	Caulobacteraceae			0.95		9.63558e-07	<0.00001
Proteobacteria	Alphaproteobacteria	Rhizobiales				1		0.0002607	<0.001
Proteobacteria	Betaproteobacteria					0.99		9.63558e-07	<0.00001
Proteobacteria	Betaproteobacteria	Burkholderiales	Comamonadaceae			1		0.0002607	<0.001
Proteobacteria	Deltaproteobacteria	FAC87				0.85		0.0002607	<0.001
Proteobacteria	Deltaproteobacteria	Myxococcales				0.96		0.0015859	<0.01
Proteobacteria	Deltaproteobacteria	Spirobacillales				0.98		0.0015859	<0.01
Proteobacteria	Gammaproteobacteria					0.96	*	0.0015859	<0.01
Proteobacteria	Gammaproteobacteria					1		0.0002607	<0.001
Proteobacteria	Gammaproteobacteria	Legionellales	Coxiellaceae			0.89		0.0015859	<0.01
Proteobacteria	Gammaproteobacteria	Legionellales	Coxiellaceae	Aquicella		1		9.63558e-07	<0.00001
Proteobacteria	Gammaproteobacteria	Legionellales	Legionellaceae			1		0.0002607	<0.001
Proteobacteria	Gammaproteobacteria	Xanthomonadales	Sinobacteraceae			0.93	*	0.0015859	<0.01
TM7	TM7-3	CW040	F16			1		0.0015859	<0.01

## Sheet: V2
Supplementary Table S1.
Abundant OTUs in farms with high prevalence of CRB. Shown OTUs are significant by z-test (P-value < 0.05). OTUs labeled with (*) are also significant by Student’s T-test (two-tailed, P-value < 0.05).
Phylum	Class	Order	Family	Genus	Similarity		p-value (z-test)
Acidobacteria	Acidobacteria-6	iii1-15			0.99		<0.01
Acidobacteria	[Chloracidobacteria]	RB41			1		<0. 001
Acidobacteria	Solibacteres	Solibacterales			1	*	<0. 0001
Acidobacteria	Solibacteres	Solibacterales	Solibacteraceae	Candidatusolibacter	1		<0.01
Actinobacteria					0.99		<0.000001
Actinobacteria	Acidimicrobiia	Acidimicrobiales	C111		1		<0.001
Actinobacteria	Acidimicrobiia	Acidimicrobiales	C111		0.99		<0.001
Actinobacteria	Acidimicrobiia	Acidimicrobiales	EB1017		1		<0.001
Actinobacteria	Actinobacteria	Actinomycetales			1		<0.01
Actinobacteria	Actinobacteria	Actinomycetales	Microbacteriaceae	Agromyces	0.97		<0.001
Actinobacteria	Actinobacteria	Actinomycetales	Microbacteriaceae	Microbacterium	0.95	*	<0.001
Actinobacteria	Actinobacteria	Actinomycetales	Nocardioidaceae		0.86		<0.01
Actinobacteria	Thermoleophilia				0.92		<0.01
Actinobacteria	Thermoleophilia	Gaiellales			0.96		<0.001
Actinobacteria	Thermoleophilia	Gaiellales	AK1AB1_02E		1		<0.01
Bacteroidetes	Cytophagia	Cytophagales	Cytophagaceae		0.97		<0.001
Bacteroidetes	[Saprospirae]	[Saprospirales]	Chitinophagaceae		0.97	*	<0.0001
Bacteroidetes	[Saprospirae]	[Saprospirales]	Chitinophagaceae		0.9		<0.001
Bacteroidetes	[Saprospirae]	[Saprospirales]	Chitinophagaceae		1		<0.001
BRC1	PRR-11				0.99		<0.001
Chloroflexi	Anaerolineae	Anaerolineales	Anaerolinaceae	Anaerolinea	0.98	*	<0.01
Chloroflexi	Anaerolineae	Caldilineales	Caldilineaceae		0.86		<0.000000001
Chloroflexi	Anaerolineae	Caldilineales	Caldilineaceae		0.98		<0.00001
Chloroflexi	Anaerolineae	SBR1031	A4b		0.99		<0.00001
Chloroflexi	Anaerolineae	SJA-15			1		<0.001
Chloroflexi	S085				0.9		<0.00001
Chloroflexi	TK10	AKYG885	Dolo_23		0.99		<0.01
Cyanobacteria	ML635J-21				0.96	*	<0.01
Firmicutes	Bacilli	Bacillales	Bacillaceae		0.98	*	<0.00001
Firmicutes	Clostridia	Clostridiales	Lachnospiraceae	Butyrivibrio	0.97		<0.001
Firmicutes	Clostridia	Clostridiales	Lachnospiraceae	Dorea	0.98		<0.001
Firmicutes	Clostridia	Clostridiales	Lachnospiraceae	Epulopiscium	1		<0.00001
Firmicutes	Clostridia	Clostridiales	Lachnospiraceae	Epulopiscium	1		<0.001
Gemmatimonadetes					0.85	*	<0.00001
Gemmatimonadetes	Gemmatimonadetes				1	*	<0.01
Gemmatimonadetes	Gemmatimonadetes				0.96		<0.001
Gemmatimonadetes	Gemmatimonadetes				0.99	*	<0.01
Gemmatimonadetes	Gemmatimonadetes				1		<0.01
GN02	GKS2-174				1	*	<0.01
Planctomycetes	OM190	CL500-15			1		<0.01
Planctomycetes	Phycisphaerae	WD2101			0.99		<0.000000001
Planctomycetes	Planctomycetia	Gemmatales	Gemmataceae		1		<0.001
Proteobacteria	Alphaproteobacteria	BD7-3			1		<0.001
Proteobacteria	Alphaproteobacteria	Caulobacterales	Caulobacteraceae		0.95		<0.00001
Proteobacteria	Alphaproteobacteria	Rhizobiales			1		<0.001
Proteobacteria	Betaproteobacteria				0.99		<0.00001
Proteobacteria	Betaproteobacteria	Burkholderiales	Comamonadaceae		1		<0.001
Proteobacteria	Deltaproteobacteria	FAC87			0.85		<0.001
Proteobacteria	Deltaproteobacteria	Myxococcales			0.96		<0.01
Proteobacteria	Deltaproteobacteria	Spirobacillales			0.98		<0.01
Proteobacteria	Gammaproteobacteria				0.96	*	<0.01
Proteobacteria	Gammaproteobacteria				1		<0.001
Proteobacteria	Gammaproteobacteria	Legionellales	Coxiellaceae		0.89		<0.01
Proteobacteria	Gammaproteobacteria	Legionellales	Coxiellaceae	Aquicella	1		<0.00001
Proteobacteria	Gammaproteobacteria	Legionellales	Legionellaceae		1		<0.001
Proteobacteria	Gammaproteobacteria	Xanthomonadales	Sinobacteraceae		0.93	*	<0.01
TM7	TM7-3	CW040	F16		1		<0.01
