# Supplementary material for: High Prevalence of Cefotaxime Resistant Bacteria in Grazing Beef Cattle: A Cross Sectional Study
Source: Front Microbiol. 2019 Feb 7;10:176. doi: 10.3389/fmicb.2019.00176 (PMC6374349; doi:10.3389/fmicb.2019.00176)
Supplement: Supplementary file 2 [file Table_2.XLSX]

## Sheet: Sheet1
Supplementary Table S2.
Abundant OTUs in farms with low prevalence of CRB. Shown OTUs are significant by z-test (P-value < 0.05). OTUs labeled with (*) are also significant by Student’s T-test (two-tailed, P-value < 0.05).
Phylum	Class	Order	Family	Genus	Species	Similarity		p-value (z-test)
Acidobacteria	[Chloracidobacteria]	RB41				1		0.0002607
Acidobacteria	[Chloracidobacteria]	RB41	Ellin6075			1		7.7e-06
Acidobacteria	Solibacteres	Solibacterales	Solibacteraceae			0.92		0.0002607
Acidobacteria	Sva0725	Sva0725				1		0.0002607
Actinobacteria	Acidimicrobiia	Acidimicrobiales	C111			0.95		0.0015859
Actinobacteria	Actinobacteria	Actinomycetales				0.99		0.0015859
Actinobacteria	Actinobacteria	Actinomycetales				1		0.0002607
Actinobacteria	Actinobacteria	Actinomycetales				1		0.0002607
Actinobacteria	Actinobacteria	Actinomycetales				1		0.0002607
Actinobacteria	Actinobacteria	Actinomycetales				1		0.0002607
Actinobacteria	Actinobacteria	Actinomycetales				1		0.0002607
Actinobacteria	Actinobacteria	Actinomycetales				0.98		0.0002607
Actinobacteria	Actinobacteria	Actinomycetales	Cellulomonadaceae	Cellulomonas		0.97		0.0015859
Actinobacteria	Actinobacteria	Actinomycetales	Intrasporangiaceae			0.91		0.0002607
Actinobacteria	Actinobacteria	Actinomycetales	Kineosporiaceae			1		0.0015859
Actinobacteria	Actinobacteria	Actinomycetales	Kineosporiaceae	Kineosporia		0.96		0.0015859
Actinobacteria	Actinobacteria	Actinomycetales	Nocardioidaceae	Nocardioides		0.94		0.0002607
Actinobacteria	Actinobacteria	Actinomycetales	Nocardioidaceae	Friedmanniella		0.98		0.0002607
Actinobacteria	Actinobacteria	Actinomycetales	Pseudonocardiaceae			0.98		9.64E-07
Actinobacteria	Actinobacteria	Actinomycetales	Pseudonocardiaceae	Pseudonocardia		1		0.0015859
Actinobacteria	MB-A2-108	0319-7L14				1		0.0002607
Actinobacteria	Thermoleophilia	Gaiellales	Gaiellaceae			1		0.0002607
Actinobacteria	Thermoleophilia	Solirubrobacterales				1		0.0015859
Actinobacteria	Thermoleophilia	Solirubrobacterales				0.87		9.64E-07
Actinobacteria	Thermoleophilia	Solirubrobacterales	Conexibacteraceae	Conexibacter		1		0.0002607
Armatimonadetes	OPB50					0.93		0.0002607
Bacteroidetes	Cytophagia	Cytophagales	Cytophagaceae			0.96		0.0002607
Bacteroidetes	Cytophagia	Cytophagales	Cytophagaceae	Spirosoma		1		0.0002607
Bacteroidetes	Cytophagia	Cytophagales	Cytophagaceae	Spirosoma		0.99		<1.00E-8
Bacteroidetes	Flavobacteriia	Flavobacteriales	Flavobacteriaceae	Flavobacterium		0.88		0.0002607
Bacteroidetes	[Saprospirae]	[Saprospirales]	Chitinophagaceae			0.87		0.0002607
Bacteroidetes	[Saprospirae]	[Saprospirales]	Chitinophagaceae			1		0.0015859
Bacteroidetes	[Saprospirae]	[Saprospirales]	Chitinophagaceae			1		0.0002607
Bacteroidetes	[Saprospirae]	[Saprospirales]	Chitinophagaceae	Flavisolibacter		1		7.7e-06
Bacteroidetes	Sphingobacteriia	Sphingobacteriales	Sphingobacteriaceae	Pedobacter		1		0.0002607
Chloroflexi	Anaerolineae	SBR1031	A4b			1		0.0015859
Chloroflexi	C0119					0.92		0.0002607
Chloroflexi	Ktedonobacteria					0.99		9.64E-07
Chloroflexi	Thermomicrobia	JG30-KF-CM45				0.87		9.64E-07
Chloroflexi	TK10	B07_WMSP1				0.94		0.0002607
Cyanobacteria	4C0d-2	MLE1-12				0.98		9.64E-07
Cyanobacteria	4C0d-2	MLE1-12				1		0.0002607
Elusimicrobia	Elusimicrobia	FAC88				1		9.64E-07
Firmicutes	Clostridia	Clostridiales	[Tissierellaceae]			1		9.64E-07
Firmicutes	Clostridia	Clostridiales	[Tissierellaceae]	Tissierella_Soehngenia		0.91		0.0002607
Gemmatimonadetes						1		0.0002607
Planctomycetes	Phycisphaerae	Phycisphaerales				0.97		0.0015859
Planctomycetes	Phycisphaerae	WD2101				1		0.0015859
Planctomycetes	Planctomycetia	Gemmatales	Gemmataceae			1		9.64E-07
Planctomycetes	Planctomycetia	Gemmatales	Gemmataceae			1		0.0002607
Planctomycetes	Planctomycetia	Gemmatales	Isosphaeraceae			0.92		9.64E-07
Proteobacteria	Alphaproteobacteria	Rhizobiales				1		0.0002607
Proteobacteria	Alphaproteobacteria	Rhodospirillales				0.99		0.0002607
Proteobacteria	Alphaproteobacteria	Rhodospirillales	Acetobacteraceae			1		0.0002607
Proteobacteria	Alphaproteobacteria	Rhodospirillales	Acetobacteraceae			0.99		0.0002607
Proteobacteria	Alphaproteobacteria	Rhodospirillales	Acetobacteraceae			1		0.0002607
Proteobacteria	Alphaproteobacteria	Rhodospirillales	Acetobacteraceae			0.99	*	<1.00E-8
Proteobacteria	Alphaproteobacteria	Rhodospirillales	Rhodospirillaceae			0.98		9.64E-07
Proteobacteria	Alphaproteobacteria	Rhodospirillales	Rhodospirillaceae			0.96		0.0002607
Proteobacteria	Alphaproteobacteria	Rhodospirillales	Rhodospirillaceae			0.87		0.0002607
Proteobacteria	Alphaproteobacteria	Rhodobacterales	Rhodobacteraceae	Amaricoccus		1		<1.00E-8
Proteobacteria	Alphaproteobacteria	Rhizobiales				0.99		0.0015859
Proteobacteria	Alphaproteobacteria	Sphingomonadales				0.86		0.0015859
Proteobacteria	Betaproteobacteria					0.99		0.0015859
Proteobacteria	Deltaproteobacteria	Bdellovibrionales	Bdellovibrionaceae	Bdellovibrio		0.98		0.0002607
Proteobacteria	Deltaproteobacteria	Bdellovibrionales	Bdellovibrionaceae	Bdellovibrio		0.99		9.64E-07
Proteobacteria	Deltaproteobacteria	[Entotheonellales]	[Entotheonellaceae]			1		0.0002607
Proteobacteria	Deltaproteobacteria	FAC87				1		0.0015859
Proteobacteria	Deltaproteobacteria	MIZ46				1		9.64E-07
Proteobacteria	Deltaproteobacteria	MIZ46				1		0.0002607
Proteobacteria	Deltaproteobacteria	Myxococcales				0.99		0.0002607
Proteobacteria	Deltaproteobacteria	Myxococcales	Haliangiaceae			1		0.0002607
Proteobacteria	Deltaproteobacteria	Myxococcales	Polyangiaceae			0.98		0.0002607
Proteobacteria	Deltaproteobacteria	Myxococcales	Polyangiaceae	Phaselicystis	flava	0.95		0.0002607
Proteobacteria	Deltaproteobacteria	Spirobacillales				1		7.7e-06
Proteobacteria	Deltaproteobacteria	Syntrophobacterales	Syntrophobacteraceae			1		0.0015859
Proteobacteria	Deltaproteobacteria	Syntrophobacterales	Syntrophobacteraceae			0.96		0.0002607
Proteobacteria	Gammaproteobacteria	Legionellales	Legionellaceae			1		0.0002607
TM7	TM7-1					1		0.0015859

## Sheet: V2
Supplementary Table S2.
Abundant OTUs in farms with low prevalence of CRB. Shown OTUs are significant by z-test (P-value < 0.05). OTUs labeled with (*) are also significant by Student’s T-test (two-tailed, P-value < 0.05).
Phylum	Class	Order	Family	Genus	Similarity		p-value (z-test)
Acidobacteria	[Chloracidobacteria]	RB41			1		<0.001
Acidobacteria	[Chloracidobacteria]	RB41	Ellin6075		1		<0.0001
Acidobacteria	Solibacteres	Solibacterales	Solibacteraceae		0.92		<0.001
Acidobacteria	Sva0725	Sva0725			1		<0.001
Actinobacteria	Acidimicrobiia	Acidimicrobiales	C111		0.95		<0.01
Actinobacteria	Actinobacteria	Actinomycetales			0.99		<0.01
Actinobacteria	Actinobacteria	Actinomycetales			1		<0.001
Actinobacteria	Actinobacteria	Actinomycetales			1		<0.001
Actinobacteria	Actinobacteria	Actinomycetales			1		<0.001
Actinobacteria	Actinobacteria	Actinomycetales			1		<0.001
Actinobacteria	Actinobacteria	Actinomycetales			1		<0.001
Actinobacteria	Actinobacteria	Actinomycetales			0.98		<0.001
Actinobacteria	Actinobacteria	Actinomycetales	Cellulomonadaceae	Cellulomonas	0.97		<0.01
Actinobacteria	Actinobacteria	Actinomycetales	Intrasporangiaceae		0.91		<0.001
Actinobacteria	Actinobacteria	Actinomycetales	Kineosporiaceae		1		<0.01
Actinobacteria	Actinobacteria	Actinomycetales	Kineosporiaceae	Kineosporia	0.96		<0.01
Actinobacteria	Actinobacteria	Actinomycetales	Nocardioidaceae	Nocardioides	0.94		<0.001
Actinobacteria	Actinobacteria	Actinomycetales	Nocardioidaceae	Friedmanniella	0.98		<0.001
Actinobacteria	Actinobacteria	Actinomycetales	Pseudonocardiaceae		0.98		<0.0000001
Actinobacteria	Actinobacteria	Actinomycetales	Pseudonocardiaceae	Pseudonocardia	1		<0.01
Actinobacteria	MB-A2-108	0319-7L14			1		<0.001
Actinobacteria	Thermoleophilia	Gaiellales	Gaiellaceae		1		<0.001
Actinobacteria	Thermoleophilia	Solirubrobacterales			1		<0.01
Actinobacteria	Thermoleophilia	Solirubrobacterales			0.87		<0.0000001
Actinobacteria	Thermoleophilia	Solirubrobacterales	Conexibacteraceae	Conexibacter	1		<0.001
Armatimonadetes	OPB50				0.93		<0.001
Bacteroidetes	Cytophagia	Cytophagales	Cytophagaceae		0.96		<0.001
Bacteroidetes	Cytophagia	Cytophagales	Cytophagaceae	Spirosoma	1		<0.001
Bacteroidetes	Cytophagia	Cytophagales	Cytophagaceae	Spirosoma	0.99		<0.00000001
Bacteroidetes	Flavobacteriia	Flavobacteriales	Flavobacteriaceae	Flavobacterium	0.88		<0.001
Bacteroidetes	[Saprospirae]	[Saprospirales]	Chitinophagaceae		0.87		<0.001
Bacteroidetes	[Saprospirae]	[Saprospirales]	Chitinophagaceae		1		<0.01
Bacteroidetes	[Saprospirae]	[Saprospirales]	Chitinophagaceae		1		<0.001
Bacteroidetes	[Saprospirae]	[Saprospirales]	Chitinophagaceae	Flavisolibacter	1		<0.0001
Bacteroidetes	Sphingobacteriia	Sphingobacteriales	Sphingobacteriaceae	Pedobacter	1		<0.001
Chloroflexi	Anaerolineae	SBR1031	A4b		1		<0.01
Chloroflexi	C0119				0.92		<0.001
Chloroflexi	Ktedonobacteria				0.99		<0.0000001
Chloroflexi	Thermomicrobia	JG30-KF-CM45			0.87		<0.0000001
Chloroflexi	TK10	B07_WMSP1			0.94		<0.001
Cyanobacteria	4C0d-2	MLE1-12			0.98		<0.0000001
Cyanobacteria	4C0d-2	MLE1-12			1		<0.001
Elusimicrobia	Elusimicrobia	FAC88			1		<0.0000001
Firmicutes	Clostridia	Clostridiales	[Tissierellaceae]		1		<0.0000001
Firmicutes	Clostridia	Clostridiales	[Tissierellaceae]	Tissierella_Soehngenia	0.91		<0.001
Gemmatimonadetes					1		<0.001
Planctomycetes	Phycisphaerae	Phycisphaerales			0.97		<0.01
Planctomycetes	Phycisphaerae	WD2101			1		<0.01
Planctomycetes	Planctomycetia	Gemmatales	Gemmataceae		1		<0.0000001
Planctomycetes	Planctomycetia	Gemmatales	Gemmataceae		1		<0.001
Planctomycetes	Planctomycetia	Gemmatales	Isosphaeraceae		0.92		<0.0000001
Proteobacteria	Alphaproteobacteria	Rhizobiales			1		<0.001
Proteobacteria	Alphaproteobacteria	Rhodospirillales			0.99		<0.001
Proteobacteria	Alphaproteobacteria	Rhodospirillales	Acetobacteraceae		1		<0.001
Proteobacteria	Alphaproteobacteria	Rhodospirillales	Acetobacteraceae		0.99		<0.001
Proteobacteria	Alphaproteobacteria	Rhodospirillales	Acetobacteraceae		1		<0.001
Proteobacteria	Alphaproteobacteria	Rhodospirillales	Acetobacteraceae		0.99	*	<0.00000001
Proteobacteria	Alphaproteobacteria	Rhodospirillales	Rhodospirillaceae		0.98		<0.0000001
Proteobacteria	Alphaproteobacteria	Rhodospirillales	Rhodospirillaceae		0.96		<0.001
Proteobacteria	Alphaproteobacteria	Rhodospirillales	Rhodospirillaceae		0.87		<0.001
Proteobacteria	Alphaproteobacteria	Rhodobacterales	Rhodobacteraceae	Amaricoccus	1		<0.00000001
Proteobacteria	Alphaproteobacteria	Rhizobiales			0.99		<0.01
Proteobacteria	Alphaproteobacteria	Sphingomonadales			0.86		<0.01
Proteobacteria	Betaproteobacteria				0.99		<0.01
Proteobacteria	Deltaproteobacteria	Bdellovibrionales	Bdellovibrionaceae	Bdellovibrio	0.98		<0.001
Proteobacteria	Deltaproteobacteria	Bdellovibrionales	Bdellovibrionaceae	Bdellovibrio	0.99		<0.0000001
Proteobacteria	Deltaproteobacteria	[Entotheonellales]	[Entotheonellaceae]		1		<0.001
Proteobacteria	Deltaproteobacteria	FAC87			1		<0.01
Proteobacteria	Deltaproteobacteria	MIZ46			1		<0.0000001
Proteobacteria	Deltaproteobacteria	MIZ46			1		<0.0001
Proteobacteria	Deltaproteobacteria	Myxococcales			0.99		<0.0001
Proteobacteria	Deltaproteobacteria	Myxococcales	Haliangiaceae		1		<0.0001
Proteobacteria	Deltaproteobacteria	Myxococcales	Polyangiaceae		0.98		<0.0001
Proteobacteria	Deltaproteobacteria	Myxococcales	Polyangiaceae	Phaselicystis	0.95		<0.0001
Proteobacteria	Deltaproteobacteria	Spirobacillales			1		<0.0001
Proteobacteria	Deltaproteobacteria	Syntrophobacterales	Syntrophobacteraceae		1		<0.01
Proteobacteria	Deltaproteobacteria	Syntrophobacterales	Syntrophobacteraceae		0.96		<0.001
Proteobacteria	Gammaproteobacteria	Legionellales	Legionellaceae		1		<0.001
TM7	TM7-1				1		<0.01
